# Supplementary material for: A novel scoring system proposal to guide treatment of dogs with hepatoid gland tumors
Source: Front Vet Sci. 2025 Feb 5;12:1451510. doi: 10.3389/fvets.2025.1451510 (PMC11841504; doi:10.3389/fvets.2025.1451510)
Supplement: Supplementary file 2 [file Table_2.XLSX]

## Sheet: OS Univar
feature	chiSquare	p chiSquare	label	median	z	p
Age	3.54615	0.0596837	0	1721
			1	700.5	-1.86086	0.0627643
gender	4.82088	0.185393	F	1981.5
			FN	367.5	-1.29272	0.196107
			M	498	-2.00934	0.0445014
			MC	899.5	-0.873886	0.38218
weight	1.24971	0.263607	0	570.5
			1	1542.5	1.16327	0.244719
size	2.02368	0.154864	0	1460.5
			1	700.5	-1.57785	0.1146
T staging	1.31702	0.517623	T1	1460.5
			T2	1121.5	-0.0837291	0.933272
			T3	662.5	-1.20986	0.226332
Histological diagnosis	7.53935	0.0230596	Adenocarcinoma	635.5
			Adenoma	1981.5	2.12897	0.0332568
			Epithelioma		0.0028524	0.997724
Testicular tumor	0.227699	0.633236	0	899.5
			1		0.441315	0.658985
relapse	6.0708	0.0137435	0	1981.5
			1	570.5	-2.11924	0.03407
metastasis	4.52301	0.0334419	0	1460.5
			1	353.5	-2.1025	0.0355097
Lymphocites	3.14225	0.0762883	0	899.5
			1		0.00377148	0.996991
mitotic count	1.83551	0.175478	0	1542.5
			1	735	-1.39467	0.163114
giant cells	3.64037	0.0563945	0	1542.5
			1	498	-1.96251	0.0497032
sebaceous differenziation	3.55524	0.0593578	0	1542.5
			1	635.5	-1.68676	0.0916487
capsule	1.03825	0.308228	0	899.5
			1		0.940108	0.347162
Loss of lobular/trabecular architecture	8.49477	0.00356169	0	1981.5
			1	570.5	-2.64907	0.00807147
calcific foci	0.0375315	0.846387	0	1460.5
			1	899.5	-0.195683	0.844858
infiltrative growth	1.63281	0.201315	0	1542.5
			1	700.5	-1.22255	0.221501
squamous metaplasia	3.95329	0.0467799	0	1542.5
			1	570.5	-2.01009	0.0444218
anysocytosis	8.60929	0.0135057	0	1981.5
			1	534	-2.16963	0.0300347
			2	899.5	-1.92439	0.0543061
ANISOCARIOSI	8.60929	0.0135057	0	1981.5
			1	534	-2.16963	0.0300347
			2	899.5	-1.92439	0.0543061
ulceration	-397.555	1	0
			1	1460.5
Ki67value	0.828741	0.362637	0	1460.5
			1	570.5	-0.995072	0.319701
Neutered	0.028537	0.865853	0	1460.5
			1	899.5	0.165872	0.868258
gender_CAT	2.5871	0.107737	F	1981.5
			M	899.5	-1.60084	0.109411

## Sheet: DFI Univar
feature	chiSquare	p chiSquare	label	median	z	p
Età	2.17706	0.140082	0	1963.5
			1	459.5	-1.4499	0.147088
Sesso	4.39798	0.221573	F	1963.5
			FS	345.5	-0.739809	0.459416
			M	303.5	-1.8724	0.0611511
			MC		-0.547255	0.584203
Peso	3.65219	0.0559955	0	254.5
			1	1963.5	2.07674	0.0378252
Dimensione	1.84006	0.174944	0	1332
			1	303.5	-1.49145	0.135844
T..1.2.3.4.	1.40902	0.49435	T1	1963.5
			T2	630.5	-0.141525	0.887455
			T3	287	-1.28197	0.199852
Diagnosti.istologica	12.8624	0.00161052	Adenocarcinoma	345.5
			Adenoma	1963.5	2.85604	0.00428966
			Epitelioma		0.00355568	0.997163
Tumore.testicolare	0.0309152	0.86043	0	700.5
			1	303.5	0.172702	0.862886
RECIDIVA	16.6565	4.47956e-05	0	1963.5
			1	241	-3.75819	0.000171147
METASTASI	8.74065	0.00311194	0	1963.5
			1	251	-3.30219	0.000959335
TILS	4.72732	0.0296871	0	459.5
			1		0.00379767	0.99697
CONTA.MITOTICA	4.36745	0.0366318	0	1963.5
			1	303.5	-2.21456	0.0267906
CELLULE.GIGANTI	4.81196	0.0282628	0	1963.5
			1	303.5	-2.26644	0.0234242
DIFFERENZAZIONE.SEBACEA	4.80105	0.0284425	0	1963.5
			1	345.5	-1.92223	0.0545767
CAPSULA	2.57585	0.108506	0	560.5
			1		1.4421	0.149275
PERDITA.TRABECOLATURA	10.9211	0.000950768	0	1963.5
			1	324.5	-3.01602	0.00256116
CALCIFICAZIONE	0.26414	0.60729	0	700.5
			1	630.5	-0.531949	0.594762
CRESCITA.INFILTRATIVA	1.21485	0.270375	0	1963.5
			1	358.5	-1.07648	0.281712
METAPLASIA.SQUAMOSA	5.82613	0.0157899	0	1963.5
			1	324.5	-2.47733	0.0132369
ANISOCITOSI	11.8164	0.00271714	0	1963.5
			1	453	-2.36797	0.0178858
			2	314.5	-2.51417	0.0119312
ANISOCARIOSI	11.8164	0.00271714	0	1963.5
			1	453	-2.36797	0.0178858
			2	314.5	-2.51417	0.0119312
ULCERAZIONE	0.0497186	0.823554	0
			1	700.5	-0.223358	0.823257
ki.67..	0.438006	0.508087	0	700.5
			1	358.5	-0.690186	0.490077
Neuterd	0.427275	0.513329	n	529.5
			y		0.614454	0.538915
Sesso_CAT	2.29946	0.129419	F	1963.5
			M	459.5	-1.48681	0.137064
